# Supplementary material for: Dynamic changes in diffusion measures improve sensitivity in identifying patients with mild traumatic brain injury
Source: PLoS One. 2017 Jun 12;12(6):e0178360. doi: 10.1371/journal.pone.0178360 (PMC5467843; doi:10.1371/journal.pone.0178360)
Supplement: S1 Dataset — (XLSX) [file pone.0178360.s012.xlsx]

## Sheet: FA
			Time Point 1												Time Point 2
		Subject ID	splenium	body	genu	PLIC-R	PLIC-L	UF-R	UF-L	CR-R_All	CR-L_All	CST-R	CST-L		splenium	body	genu	PLIC-R	PLIC-L	UF-R	UF-L	CR-R_All	CR-L_All	CST-R	CST-L
	mTBI	103	0.692459	0.558484	0.518249	0.566417	0.56612	0.418114	0.41529	0.414509	0.421769	0.559587	0.542111		0.688776	0.555265	0.517332	0.553516	0.567818	0.418462	0.420363	0.409368	0.421468	0.563497	0.556611
		105	0.678472	0.568802	0.5171	0.561141	0.57723	0.403158	0.397648	0.423599	0.428323	0.498567	0.535925		0.67879	0.565496	0.516747	0.556793	0.577881	0.388596	0.394461	0.42115	0.429429	0.498903	0.529953
		107	0.710825	0.590198	0.53271	0.585836	0.592906	0.420956	0.419831	0.430189	0.440842	0.545111	0.555181		0.705749	0.585109	0.526975	0.5806	0.583453	0.416974	0.414566	0.428112	0.432625	0.518904	0.527763
		109	0.680672	0.578005	0.510038	0.571498	0.569982	0.435904	0.447932	0.424286	0.428433	0.539729	0.55767		0.676046	0.576676	0.512	0.563457	0.575632	0.43794	0.456218	0.422492	0.423667	0.53833	0.551482
		110	0.692717	0.570745	0.525154	0.586309	0.599674	0.426257	0.423352	0.407219	0.430108	0.534811	0.531506		0.690962	0.568966	0.526317	0.592292	0.599472	0.429363	0.408884	0.407367	0.429623	0.520881	0.531269
		112	0.68629	0.549685	0.51659	0.583671	0.589537	0.399812	0.370092	0.425683	0.427175	0.557216	0.554695		0.689669	0.55205	0.518725	0.582301	0.592588	0.397621	0.363049	0.431454	0.42877	0.539316	0.547708
		123	0.712068	0.580104	0.533741	0.588838	0.58459	0.479098	0.442875	0.433116	0.433485	0.550155	0.539936		0.722416	0.595895	0.543955	0.597251	0.597173	0.499389	0.450759	0.444237	0.44208	0.529622	0.551643
		124	0.694742	0.567857	0.527119	0.564953	0.5896	0.426068	0.42959	0.420771	0.435498	0.531614	0.538207		0.693358	0.565896	0.531536	0.573422	0.57949	0.439818	0.424216	0.429042	0.42716	0.524795	0.525173
		125	0.699551	0.581833	0.536357	0.573056	0.58864	0.415432	0.40609	0.436449	0.437301	0.558925	0.556747		0.690689	0.576439	0.531376	0.575306	0.588188	0.420349	0.400642	0.435053	0.438855	0.542398	0.520497
		126	0.703642	0.555613	0.5305	0.564278	0.579107	0.443526	0.41759	0.434559	0.441733	0.500434	0.522248		0.694127	0.54289	0.523931	0.553055	0.562816	0.441562	0.403914	0.428838	0.429902	0.489298	0.526123
		127	0.666533	0.552346	0.500066	0.557335	0.546161	0.418091	0.39695	0.393008	0.393168	0.471186	0.504408		0.670556	0.555776	0.502517	0.564338	0.546469	0.421643	0.405062	0.398655	0.39601	0.466041	0.497041
		128	0.682239	0.56214	0.533078	0.587811	0.5864	0.475815	0.419637	0.430513	0.430133	0.537275	0.522897		0.685715	0.559421	0.53334	0.587104	0.587208	0.469095	0.426654	0.435314	0.43023	0.545754	0.532418
		129	0.680741	0.540305	0.513354	0.57424	0.577906	0.456979	0.440826	0.412981	0.403031	0.557374	0.548619		0.686187	0.551033	0.519363	0.58879	0.590089	0.465784	0.454501	0.414215	0.413303	0.517522	0.547224
		130	0.694312	0.602248	0.547919	0.598222	0.605317	0.433412	0.400451	0.469208	0.464459	0.527994	0.527523		0.697628	0.601609	0.555167	0.588259	0.621243	0.43205	0.412565	0.469111	0.477474	0.540673	0.540076
		131	0.668318	0.550272	0.498308	0.567715	0.589373	0.375987	0.371827	0.393203	0.414474	0.508961	0.518877		0.666847	0.556119	0.497529	0.548114	0.582238	0.368924	0.368677	0.391125	0.41309	0.49254	0.510912
		132	0.708097	0.609173	0.555663	0.595915	0.592303	0.461262	0.454522	0.456091	0.463771	0.558289	0.561525		0.697978	0.596248	0.543749	0.57923	0.575137	0.464	0.447798	0.444203	0.450791	0.569241	0.56804
		133	0.655665	0.51523	0.49822	0.562667	0.5646	0.413081	0.399435	0.420673	0.420955	0.501951	0.524817		0.676269	0.528159	0.512332	0.571838	0.583669	0.429799	0.415976	0.439866	0.434362	0.518642	0.522297
		134	0.659139	0.566069	0.501141	0.5573	0.564655	0.430967	0.403174	0.411848	0.40496	0.47252	0.498305		0.653617	0.564796	0.501446	0.557183	0.55742	0.444891	0.423849	0.417302	0.402318	0.474468	0.494699
		136	0.691242	0.575511	0.518722	0.60448	0.584318	0.440213	0.425884	0.438015	0.447774	0.547834	0.511591		0.685585	0.565815	0.516352	0.597086	0.582216	0.435211	0.424249	0.426306	0.443947	0.541788	0.52525
		137	0.668112	0.556657	0.509753	0.575824	0.601183	0.454213	0.46151	0.409041	0.416682	0.526093	0.541185		0.682427	0.560989	0.509159	0.587204	0.597936	0.483262	0.453617	0.415383	0.413081	0.53896	0.559064
	Healthy controls	202	0.680191	0.556934	0.511744	0.574716	0.593749	0.382826	0.383748	0.408206	0.412532	0.530437	0.534609		0.678723	0.555658	0.512838	0.570967	0.579641	0.410971	0.376735	0.40862	0.40981	0.52403	0.526029
		205	0.688868	0.567268	0.520272	0.547973	0.569884	0.427799	0.443409	0.421687	0.420668	0.487454	0.484958		0.690193	0.567532	0.517131	0.56567	0.568071	0.437155	0.430955	0.425929	0.418804	0.499162	0.48829
		209	0.652114	0.513017	0.495965	0.562462	0.553497	0.396846	0.390989	0.408777	0.399228	0.533968	0.566127		0.648183	0.500916	0.488718	0.55764	0.548751	0.394244	0.390996	0.40005	0.397796	0.542137	0.574735
		211	0.692523	0.559132	0.528117	0.572014	0.572925	0.393418	0.389641	0.41827	0.412347	0.496041	0.510416		0.696714	0.570265	0.531459	0.57634	0.572495	0.380363	0.393606	0.424529	0.410515	0.487527	0.491724
		215	0.680683	0.557718	0.517294	0.552516	0.555448	0.414903	0.393334	0.417842	0.417442	0.475662	0.484083		0.677296	0.55639	0.517947	0.545592	0.553521	0.412827	0.398599	0.418107	0.420546	0.488206	0.48583
		217	0.675113	0.562669	0.524773	0.584023	0.593878	0.424937	excluded	0.425662	0.427584	0.462195	0.472104		0.679295	0.568306	0.529791	0.59352	0.589778	0.427326	excluded	0.433106	0.430551	0.430709	0.461578
		218	0.70969	0.621445	0.544098	0.583501	0.574258	0.486118	0.464877	0.450577	0.460424	0.503874	0.492536		0.7083	0.615507	0.537523	0.581606	0.571756	0.478658	0.457131	0.449329	0.457932	0.511451	0.503682
	Trauma Controls	206	0.678248	0.569452	0.519882	0.571458	0.567066	0.448975	0.407205	0.428172	0.421388	0.515501	0.551993		0.678666	0.577322	0.523163	0.57951	0.568563	0.456646	0.410609	0.430929	0.428868	0.520682	0.549694
		207	0.696819	0.572791	0.528905	0.597427	0.606649	0.423567	0.40738	0.431377	0.424529	0.576278	0.560612		0.691115	0.5694	0.523831	0.593626	0.598188	0.423009	0.392342	0.43122	0.42212	0.571979	0.572073
		208	0.718804	0.603533	0.547736	0.59656	0.578823	0.444352	0.413352	0.448589	0.444598	0.551994	0.542016		0.720808	0.607034	0.551448	0.600512	0.586758	0.450765	0.413018	0.453697	0.45061	0.551979	0.540382
		210	0.6978	0.580995	0.536437	0.583272	0.592938	0.422888	0.351828	0.421773	0.434135	0.552202	0.527892		0.699147	0.583006	0.544735	0.588152	0.595946	0.425821	0.3499	0.425175	0.434507	0.543427	0.529132
		212	0.681372	0.547029	0.515259	0.57442	0.578649	0.391527	0.360887	0.420687	0.409461	0.52269	0.513589		0.685351	0.542355	0.514543	0.571521	0.58593	0.393977	0.360545	0.42211	0.411958	0.518213	0.501027
		213	0.660089	0.530845	0.515629	0.552535	0.561457	0.451961	0.407442	0.400592	0.406415	0.541748	0.58108		0.65723	0.531667	0.515838	0.559548	0.557606	0.439889	0.40912	0.402083	0.39895	0.536839	0.561459
		214	0.681914	0.569072	0.527734	0.552657	0.562204	0.443286	0.42045	0.429568	0.430353	0.519131	0.538159		0.683832	0.567553	0.531561	0.550579	0.562477	0.42782	0.427196	0.432354	0.43247	0.518846	0.515332
		216	0.689416	0.572934	0.513658	0.602926	0.596779	0.430124	0.413835	0.424455	0.425964	0.475309	0.498604		0.690147	0.577912	0.521329	0.591021	0.601296	0.42471	0.423505	0.425747	0.433419	0.482539	0.513227
		219	0.685237	0.534152	0.493302	0.571575	0.567016	0.426236	0.399588	0.409355	0.389986	0.54912	0.527696		0.687581	0.538341	0.500121	0.565299	0.56393	0.436576	0.41216	0.415066	0.397277	0.53144	0.528456

## Sheet: AD
			Time Point 1												Time Point 2
		Subject ID	splenium	body	genu	PLIC-R	PLIC-L	UF-R	UF-L	CR-R_All	CR-L_All	CST-R	CST-L		splenium	body	genu	PLIC-R	PLIC-L	UF-R	UF-L	CR-R_All	CR-L_All	CST-R	CST-L
	mTBI	103	0.001622	0.001555	0.00172	0.001228	0.001251	0.001128	0.001142	0.00112	0.001147	0.001167	0.001167		0.001604	0.001533	0.001724	0.001287	0.001225	0.001137	0.001148	0.001144	0.001122	0.001167	0.001177
		105	0.001548	0.001485	0.001536	0.001261	0.001281	0.00114	0.001168	0.00117	0.001184	0.001147	0.001229		0.001544	0.001481	0.001541	0.001247	0.001293	0.001135	0.001151	0.001155	0.001184	0.00114	0.001214
		107	0.001599	0.001594	0.001599	0.001251	0.001266	0.00116	0.00119	0.001114	0.00114	0.001109	0.001146		0.001585	0.001602	0.001602	0.001257	0.001279	0.001156	0.001175	0.00113	0.001149	0.001107	0.001155
		109	0.001556	0.001523	0.001671	0.001249	0.001259	0.001151	0.001195	0.001156	0.001149	0.001139	0.001208		0.001541	0.001515	0.001647	0.001272	0.001253	0.001162	0.001198	0.001161	0.001134	0.001167	0.001183
		110	0.001557	0.001512	0.001686	0.00129	0.001291	0.00116	0.001145	0.001171	0.001148	0.001164	0.001166		0.001554	0.001492	0.001675	0.001255	0.001288	0.001143	0.001128	0.001139	0.001136	0.001145	0.001149
		112	0.001595	0.001551	0.001601	0.001324	0.001309	0.001156	0.001133	0.0012	0.001177	0.001142	0.00116		0.001583	0.001529	0.0016	0.001331	0.001304	0.001163	0.00113	0.001204	0.001172	0.001163	0.001156
		123	0.001627	0.001556	0.001676	0.00122	0.001251	0.001186	0.00119	0.001107	0.00112	0.001192	0.001185		0.001632	0.001592	0.001695	0.001253	0.001258	0.001196	0.001175	0.001128	0.001124	0.001143	0.001177
		124	0.001603	0.001598	0.001655	0.001293	0.001275	0.001197	0.001204	0.001142	0.001138	0.001136	0.001164		0.001623	0.001625	0.001688	0.001305	0.00128	0.001243	0.001211	0.001167	0.001137	0.001176	0.001201
		125	0.001668	0.001666	0.001746	0.001332	0.001269	0.001205	0.001163	0.001241	0.001193	0.001203	0.001185		0.001672	0.001608	0.00169	0.001273	0.001292	0.001171	0.001188	0.001193	0.00119	0.001203	0.001191
		126	0.001564	0.001507	0.001556	0.001247	0.001231	0.001214	0.001211	0.001139	0.001122	0.001145	0.001176		0.001559	0.001508	0.001559	0.001219	0.00122	0.001202	0.00115	0.001129	0.001119	0.001121	0.001132
		127	0.00166	0.001632	0.00176	0.001276	0.001242	0.00121	0.001155	0.001225	0.001183	0.001074	0.001124		0.001692	0.001618	0.001762	0.001245	0.001266	0.001203	0.001188	0.0012	0.001184	0.001128	0.001164
		128	0.001626	0.001625	0.001883	0.001351	0.001284	0.001217	0.001179	0.001235	0.00119	0.001125	0.001117		0.001609	0.001602	0.001873	0.001333	0.001292	0.001231	0.001182	0.00123	0.001177	0.00116	0.001157
		129	0.001524	0.001548	0.001607	0.001241	0.001255	0.001181	0.001204	0.00114	0.001124	0.001172	0.001151		0.001536	0.001542	0.001596	0.001231	0.001275	0.00114	0.001213	0.001124	0.001136	0.001153	0.001195
		130	0.001608	0.001622	0.00161	0.001332	0.001331	0.001195	0.001163	0.001225	0.001198	0.001189	0.001187		0.001582	0.001617	0.0016	0.001322	0.001284	0.001167	0.001111	0.001237	0.00117	0.001133	0.00118
		131	0.001579	0.001567	0.001707	0.00124	0.001259	0.001167	0.001132	0.001163	0.00118	0.001109	0.001136		0.001603	0.001632	0.001733	0.00128	0.001252	0.001159	0.001154	0.001191	0.001177	0.001126	0.001165
		132	0.001575	0.001495	0.001509	0.001291	0.001283	0.001226	0.001253	0.00112	0.001114	0.001185	0.001224		0.001557	0.001496	0.001492	0.001271	0.001247	0.001234	0.001231	0.001135	0.001114	0.001168	0.001239
		133	0.001627	0.001552	0.00177	0.001235	0.001256	0.001169	0.001159	0.001189	0.00117	0.001169	0.001196		0.00162	0.001521	0.001748	0.001251	0.001275	0.001155	0.001161	0.001194	0.001166	0.001188	0.001195
		134	0.001546	0.001499	0.001544	0.001267	0.001228	0.001208	0.001172	0.001143	0.001098	0.00115	0.001181		0.001536	0.001499	0.001555	0.001251	0.001224	0.001235	0.001195	0.001136	0.001093	0.001136	0.001163
		136	0.001618	0.0016	0.001632	0.001316	0.001309	0.001202	0.001213	0.001171	0.00121	0.001193	0.001141		0.001598	0.001579	0.001613	0.001317	0.001321	0.001172	0.001201	0.001159	0.0012	0.001163	0.001156
		137	0.001534	0.00157	0.001789	0.001283	0.001221	0.001188	0.001185	0.001219	0.001189	0.001152	0.001214		0.001475	0.001548	0.001734	0.001259	0.001191	0.001169	0.001154	0.001205	0.001169	0.001077	0.001145
	Healthy controls	202	0.001578	0.00159	0.001728	0.001325	0.001224	0.001149	0.001074	0.001168	0.001106	0.001172	0.00113		0.001572	0.001555	0.001734	0.001262	0.001259	0.001125	0.001085	0.001132	0.001114	0.001185	0.001174
		205	0.001533	0.001504	0.001505	0.001261	0.001217	0.001114	0.001118	0.001144	0.001109	0.001096	0.001108		0.001523	0.001473	0.001492	0.001247	0.001226	0.001146	0.001148	0.001125	0.001105	0.001116	0.001124
		209	0.001571	0.001605	0.001781	0.001303	0.001242	0.001201	0.001188	0.001214	0.001189	0.001179	0.001227		0.001539	0.001563	0.001753	0.001271	0.001252	0.001165	0.001154	0.001191	0.001191	0.001153	0.001214
		211	0.001616	0.001643	0.001729	0.001305	0.001251	0.001141	0.001123	0.001148	0.001109	0.00115	0.00115		0.001615	0.001622	0.001719	0.001255	0.001289	0.001141	0.001198	0.001132	0.001131	0.00116	0.001186
		215	0.001558	0.001526	0.001596	0.001256	0.001238	0.001175	0.00114	0.00117	0.001149	0.001116	0.001123		0.001583	0.001563	0.001616	0.001274	0.001231	0.001172	0.001133	0.001187	0.00116	0.00108	0.00113
		217	0.001587	0.001559	0.001604	0.001313	0.001259	0.001172	excluded	0.001172	0.001138	0.001141	0.001133		0.001577	0.00153	0.001617	0.001262	0.001288	0.001154	excluded	0.00115	0.001154	0.001098	0.001129
		218	0.001595	0.001584	0.001645	0.001283	0.001282	0.001234	0.001228	0.001156	0.001153	0.001172	0.001167		0.001563	0.001548	0.0016	0.00128	0.001266	0.001213	0.001221	0.001142	0.001131	0.001181	0.001188
	Trauma Controls	206	0.001592	0.001543	0.001569	0.001259	0.001274	0.001172	0.001152	0.00114	0.001138	0.001116	0.001208		0.001605	0.001584	0.001587	0.001303	0.001295	0.001194	0.001171	0.00116	0.001152	0.001174	0.001222
		207	0.001621	0.001579	0.001747	0.00135	0.001322	0.001203	0.001129	0.001197	0.001158	0.001208	0.001226		0.001622	0.001562	0.001732	0.001304	0.00134	0.001211	0.001147	0.00118	0.001164	0.001216	0.001255
		208	0.001589	0.001539	0.001608	0.001237	0.001252	0.001207	0.001192	0.001137	0.001123	0.001177	0.001157		0.001612	0.001555	0.001626	0.001241	0.00124	0.001175	0.001166	0.001125	0.001126	0.001168	0.001172
		210	0.001494	0.001482	0.001504	0.001223	0.001252	0.00111	0.001063	0.001093	0.001098	0.001213	0.00114		0.001493	0.001477	0.001509	0.001198	0.001268	0.0011	0.001066	0.001087	0.001101	0.001188	0.001159
		212	0.001577	0.001575	0.001688	0.001295	0.001263	0.001182	0.001142	0.001194	0.001157	0.001259	0.001196		0.001584	0.001554	0.00168	0.001311	0.001289	0.001191	0.001149	0.001205	0.001166	0.00123	0.001206
		213	0.001521	0.001548	0.001655	0.001275	0.001245	0.001187	0.00113	0.001173	0.001155	0.001122	0.001213		0.001516	0.001528	0.001632	0.001257	0.00127	0.001177	0.001159	0.001156	0.001155	0.00112	0.001206
		214	0.001532	0.001528	0.001535	0.00128	0.00122	0.00121	0.001165	0.001167	0.001134	0.001129	0.001176		0.001504	0.001503	0.001486	0.001222	0.001206	0.001108	0.001116	0.001136	0.001131	0.001019	0.00107
		216	0.001574	0.001523	0.001536	0.001238	0.001234	0.001128	0.001106	0.001096	0.001101	0.001091	0.001102		0.001587	0.00153	0.001541	0.001277	0.001242	0.001141	0.001113	0.001109	0.001077	0.001162	0.001155
		219	0.00155	0.001564	0.001706	0.001241	0.001221	0.001209	0.001126	0.00117	0.001144	0.001109	0.001186		0.001584	0.00156	0.001711	0.001244	0.001234	0.001211	0.001153	0.001169	0.001153	0.001152	0.001167

## Sheet: RD
			Time Point 1												Time Point 2
		Subject ID	splenium	body	genu	PLIC-R	PLIC-L	UF-R	UF-L	CR-R_All	CR-L_All	CST-R	CST-L		splenium	body	genu	PLIC-R	PLIC-L	UF-R	UF-L	CR-R_All	CR-L_All	CST-R	CST-L
	mTBI	103	0.000427	0.000587	0.000781	0.000449	0.000456	0.000562	0.000578	0.000574	0.000587	0.000453	0.000473		0.000428	0.000585	0.000782	0.000485	0.000445	0.000568	0.000573	0.00059	0.000574	0.000454	0.000462
		105	0.00042	0.000541	0.000664	0.000472	0.000458	0.000592	0.000618	0.000594	0.000599	0.000515	0.00049		0.000418	0.000546	0.000668	0.00047	0.00046	0.000605	0.000611	0.000589	0.000598	0.000509	0.000487
		107	0.000391	0.000551	0.000661	0.000436	0.000436	0.000584	0.000598	0.000558	0.00056	0.000452	0.000444		0.000393	0.000558	0.000669	0.000444	0.000451	0.000584	0.000597	0.000568	0.000572	0.000477	0.000476
		109	0.000423	0.00055	0.000773	0.00045	0.000455	0.000565	0.000564	0.000587	0.000585	0.000452	0.000463		0.000424	0.000547	0.000755	0.000467	0.000447	0.000564	0.000559	0.000592	0.000582	0.000464	0.000458
		110	0.000404	0.000547	0.000761	0.000447	0.000429	0.000576	0.000575	0.000609	0.000581	0.000487	0.000481		0.000405	0.000542	0.000755	0.00043	0.000428	0.000563	0.000583	0.000591	0.000574	0.00049	0.00048
		112	0.000419	0.000587	0.000683	0.00046	0.000447	0.000606	0.000625	0.000595	0.000585	0.000449	0.000463		0.000411	0.000575	0.00068	0.000465	0.000442	0.000608	0.000634	0.000591	0.000581	0.000475	0.000472
		123	0.000405	0.000554	0.000727	0.000424	0.000437	0.000533	0.000579	0.000551	0.00056	0.000469	0.000472		0.000392	0.000546	0.000727	0.000426	0.000428	0.000519	0.000567	0.00055	0.000554	0.000471	0.000459
		124	0.000416	0.000585	0.000737	0.000472	0.000437	0.000593	0.000591	0.000577	0.000568	0.000475	0.000483		0.000421	0.000597	0.000744	0.000468	0.000451	0.000597	0.000599	0.00058	0.000575	0.000497	0.000501
		125	0.000424	0.00059	0.000735	0.000479	0.00044	0.000605	0.000604	0.000609	0.000588	0.00046	0.000455		0.000436	0.000579	0.000722	0.000455	0.000447	0.000586	0.00062	0.000587	0.000586	0.000476	0.000495
		126	0.000389	0.00057	0.000643	0.000463	0.000439	0.000588	0.000607	0.000558	0.000547	0.000511	0.000497		0.000401	0.000589	0.000656	0.000464	0.000452	0.000581	0.000594	0.000559	0.000556	0.00051	0.000475
		127	0.000465	0.000618	0.000822	0.000475	0.000477	0.000607	0.000608	0.000649	0.000631	0.000528	0.000504		0.000467	0.00061	0.000826	0.000456	0.000485	0.0006	0.000616	0.000631	0.000627	0.000555	0.000528
		128	0.000435	0.000609	0.000843	0.000466	0.000447	0.000544	0.000597	0.000617	0.000595	0.000466	0.000482		0.000425	0.000607	0.000839	0.00046	0.000448	0.00056	0.000592	0.000607	0.000587	0.000467	0.000484
		129	0.000409	0.000609	0.000718	0.000446	0.000448	0.000546	0.000577	0.000593	0.0006	0.000458	0.000452		0.000407	0.000597	0.000711	0.000426	0.000442	0.000521	0.000565	0.000583	0.000595	0.000496	0.000469
		130	0.000417	0.000552	0.000642	0.00045	0.00044	0.000585	0.000612	0.000561	0.000557	0.000492	0.000489		0.000408	0.000554	0.000633	0.000458	0.000408	0.000573	0.000573	0.000564	0.000531	0.000459	0.000478
		131	0.000448	0.000603	0.000781	0.000454	0.000439	0.000637	0.000626	0.000621	0.000603	0.000495	0.000486		0.000455	0.000619	0.000798	0.00049	0.000443	0.000645	0.000637	0.000636	0.000605	0.00052	0.000505
		132	0.00039	0.000492	0.000579	0.000443	0.000447	0.000564	0.000582	0.000536	0.00053	0.000469	0.000462		0.000398	0.000508	0.000587	0.000454	0.000454	0.000562	0.000579	0.000554	0.000543	0.000438	0.000461
		133	0.000473	0.000652	0.000819	0.000453	0.000459	0.000595	0.000605	0.000599	0.000593	0.000516	0.000498		0.000443	0.000621	0.000794	0.000451	0.000445	0.00057	0.000589	0.00058	0.000577	0.000508	0.000502
		134	0.000448	0.000549	0.000705	0.000474	0.000452	0.000594	0.000605	0.000591	0.000582	0.000544	0.000523		0.000452	0.000554	0.000708	0.000467	0.000458	0.000592	0.000595	0.000583	0.000582	0.000538	0.000524
		136	0.000426	0.000575	0.000735	0.000432	0.000452	0.000581	0.000603	0.000573	0.000582	0.00047	0.000493		0.000428	0.00058	0.000727	0.00044	0.000458	0.000575	0.000595	0.000578	0.00058	0.00047	0.000482
		137	0.000429	0.000601	0.000849	0.000456	0.000411	0.000558	0.000546	0.00063	0.000614	0.000478	0.00048		0.000398	0.000588	0.000825	0.000435	0.000405	0.000514	0.000544	0.000619	0.000607	0.000439	0.000433
	Healthy controls	202	0.000434	0.000605	0.000811	0.000471	0.000417	0.000636	0.000599	0.00061	0.000579	0.000475	0.00046		0.000433	0.000595	0.000814	0.000453	0.000441	0.00059	0.000608	0.000591	0.000585	0.000489	0.00049
		205	0.000408	0.00055	0.000648	0.000485	0.000444	0.000563	0.000545	0.000585	0.000567	0.000502	0.000513		0.000402	0.000539	0.000645	0.00046	0.000448	0.000572	0.000579	0.00057	0.000567	0.000502	0.000518
		209	0.000463	0.00067	0.000861	0.000475	0.000466	0.000631	0.000629	0.000635	0.000634	0.00048	0.000466		0.000458	0.00067	0.00085	0.000469	0.000474	0.000619	0.000612	0.000632	0.000634	0.000463	0.000451
		211	0.000415	0.000622	0.000756	0.000469	0.000449	0.000607	0.000598	0.00058	0.000571	0.000506	0.00049		0.00041	0.000597	0.000738	0.00045	0.000465	0.000619	0.000632	0.000566	0.000584	0.000516	0.000523
		215	0.000416	0.000568	0.000677	0.000477	0.000467	0.000594	0.000602	0.000593	0.000584	0.000517	0.00051		0.000427	0.000583	0.000684	0.000493	0.000467	0.000598	0.000596	0.000602	0.000587	0.000502	0.000512
		217	0.000435	0.000571	0.000682	0.000459	0.00043	0.000577	excluded	0.000591	0.000573	0.000508	0.000478		0.000426	0.000554	0.000684	0.000431	0.000445	0.000565	excluded	0.000574	0.000577	0.000503	0.000477
		218	0.000393	0.000502	0.000689	0.000451	0.000462	0.00054	0.000562	0.000554	0.000541	0.000514	0.000528		0.000386	0.0005	0.000675	0.000452	0.000458	0.000537	0.000569	0.000547	0.000532	0.000507	0.00052
	Trauma Controls	206	0.000436	0.000563	0.00068	0.000456	0.000467	0.000569	0.000605	0.00057	0.000582	0.000476	0.000469		0.000442	0.000572	0.000687	0.000461	0.000475	0.000568	0.000607	0.000577	0.000582	0.000493	0.000479
		207	0.000415	0.000572	0.000764	0.000455	0.000433	0.000603	0.000584	0.0006	0.000591	0.000447	0.00047		0.000424	0.000572	0.000772	0.000444	0.000447	0.000605	0.000606	0.000592	0.000596	0.000446	0.000466
		208	0.000382	0.000515	0.000661	0.000423	0.000449	0.000574	0.000609	0.000548	0.000553	0.000461	0.000469		0.000384	0.000517	0.000668	0.00042	0.000436	0.000552	0.000591	0.000539	0.000548	0.000459	0.000473
		210	0.000382	0.000522	0.000601	0.000435	0.000431	0.000554	0.000618	0.000552	0.000543	0.000465	0.000473		0.000379	0.000517	0.000596	0.000423	0.000434	0.000546	0.000617	0.000546	0.000544	0.000469	0.000481
		212	0.000422	0.000605	0.000756	0.000461	0.000446	0.000632	0.000643	0.000604	0.000601	0.000512	0.000505		0.000419	0.000601	0.000749	0.000469	0.000447	0.000637	0.000645	0.000608	0.000601	0.000506	0.000521
		213	0.00044	0.000619	0.000725	0.000485	0.000464	0.000561	0.00059	0.00062	0.000607	0.000463	0.000436		0.000443	0.000608	0.000714	0.000472	0.000476	0.000568	0.000602	0.00061	0.000614	0.000465	0.000457
		214	0.000417	0.000562	0.000648	0.000485	0.000454	0.000578	0.000592	0.00058	0.000566	0.000495	0.000481		0.000407	0.000556	0.000624	0.000466	0.00045	0.000546	0.000555	0.000564	0.000563	0.000455	0.000463
		216	0.000426	0.000559	0.000675	0.000409	0.000416	0.000558	0.000562	0.000549	0.000556	0.00051	0.000496		0.000428	0.000555	0.000668	0.000438	0.000413	0.00057	0.000557	0.000554	0.000537	0.000534	0.000504
		219	0.000415	0.000637	0.000807	0.000451	0.000447	0.000603	0.000601	0.000603	0.000615	0.000443	0.000483		0.000418	0.000625	0.0008	0.000459	0.000457	0.000593	0.000597	0.000597	0.000611	0.000477	0.000474

## Sheet: MD
			Time Point 1												Time Point 2
		Subject ID	splenium	body	genu	PLIC-R	PLIC-L	UF-R	UF-L	CR-R_All	CR-L_All	CST-R	CST-L		splenium	body	genu	PLIC-R	PLIC-L	UF-R	UF-L	CR-R_All	CR-L_All	CST-R	CST-L
	mTBI	103	0.000825	0.00091	0.001094	0.000709	0.000721	0.00075	0.000766	0.000756	0.000774	0.000691	0.000704		0.00082	0.000901	0.001096	0.000753	0.000705	0.000758	0.000765	0.000775	0.000757	0.000692	0.0007
		105	0.000796	0.000856	0.000955	0.000735	0.000732	0.000775	0.000801	0.000786	0.000794	0.000726	0.000736		0.000793	0.000857	0.000959	0.000729	0.000738	0.000781	0.000791	0.000778	0.000794	0.000719	0.000729
		107	0.000794	0.000899	0.000973	0.000708	0.000713	0.000776	0.000796	0.000743	0.000753	0.000671	0.000678		0.00079	0.000906	0.00098	0.000715	0.000727	0.000775	0.00079	0.000755	0.000765	0.000687	0.000702
		109	0.000801	0.000874	0.001072	0.000717	0.000723	0.000761	0.000774	0.000777	0.000773	0.000681	0.000711		0.000797	0.000869	0.001053	0.000735	0.000716	0.000763	0.000772	0.000782	0.000766	0.000698	0.0007
		110	0.000788	0.000869	0.00107	0.000728	0.000716	0.000771	0.000765	0.000797	0.00077	0.000713	0.000709		0.000788	0.000859	0.001062	0.000705	0.000715	0.000756	0.000765	0.000774	0.000761	0.000708	0.000703
		112	0.000811	0.000908	0.000989	0.000748	0.000734	0.000789	0.000794	0.000797	0.000782	0.00068	0.000696		0.000802	0.000893	0.000986	0.000753	0.000729	0.000793	0.000799	0.000795	0.000778	0.000704	0.0007
		123	0.000813	0.000888	0.001043	0.000689	0.000708	0.00075	0.000782	0.000737	0.000747	0.00071	0.00071		0.000805	0.000894	0.00105	0.000702	0.000704	0.000745	0.00077	0.000743	0.000744	0.000695	0.000698
		124	0.000812	0.000922	0.001043	0.000746	0.000716	0.000794	0.000795	0.000765	0.000758	0.000695	0.00071		0.000822	0.00094	0.001059	0.000747	0.000727	0.000812	0.000803	0.000776	0.000763	0.000724	0.000734
		125	0.000838	0.000949	0.001072	0.000763	0.000717	0.000805	0.000791	0.000819	0.000789	0.000708	0.000699		0.000848	0.000922	0.001045	0.000727	0.000729	0.000781	0.000809	0.000789	0.000787	0.000718	0.000727
		126	0.000781	0.000882	0.000947	0.000724	0.000703	0.000796	0.000808	0.000751	0.000738	0.000723	0.000723		0.000787	0.000896	0.000957	0.000716	0.000708	0.000788	0.000779	0.000749	0.000744	0.000714	0.000694
		127	0.000864	0.000956	0.001134	0.000742	0.000732	0.000808	0.00079	0.000841	0.000815	0.00071	0.00071		0.000875	0.000946	0.001138	0.000719	0.000745	0.000801	0.000807	0.000821	0.000813	0.000746	0.00074
		128	0.000832	0.000948	0.00119	0.000761	0.000726	0.000768	0.000791	0.000823	0.000793	0.000686	0.000694		0.00082	0.000939	0.001183	0.000751	0.000729	0.000784	0.000789	0.000814	0.000784	0.000698	0.000709
		129	0.000781	0.000922	0.001014	0.000711	0.000717	0.000758	0.000786	0.000775	0.000774	0.000696	0.000685		0.000784	0.000912	0.001006	0.000694	0.00072	0.000728	0.000781	0.000764	0.000775	0.000715	0.000711
		130	0.000814	0.000909	0.000964	0.000744	0.000737	0.000788	0.000796	0.000782	0.000771	0.000725	0.000721		0.000799	0.000908	0.000955	0.000746	0.0007	0.000771	0.000753	0.000788	0.000744	0.000684	0.000712
		131	0.000825	0.000924	0.001089	0.000716	0.000713	0.000814	0.000795	0.000802	0.000795	0.0007	0.000702		0.000838	0.000956	0.00111	0.000754	0.000713	0.000816	0.00081	0.000821	0.000796	0.000722	0.000725
		132	0.000785	0.000827	0.000889	0.000725	0.000726	0.000784	0.000805	0.000731	0.000724	0.000707	0.000716		0.000785	0.000837	0.000888	0.000726	0.000718	0.000786	0.000796	0.000748	0.000733	0.000682	0.00072
		133	0.000857	0.000952	0.001136	0.000714	0.000724	0.000786	0.00079	0.000796	0.000785	0.000734	0.000731		0.000835	0.000921	0.001112	0.000718	0.000722	0.000765	0.00078	0.000785	0.000773	0.000734	0.000733
		134	0.000814	0.000866	0.000985	0.000739	0.00071	0.000798	0.000794	0.000775	0.000754	0.000746	0.000742		0.000813	0.000869	0.000991	0.000729	0.000713	0.000806	0.000795	0.000767	0.000752	0.000738	0.000737
		136	0.000823	0.000917	0.001034	0.000727	0.000738	0.000788	0.000806	0.000772	0.000791	0.000711	0.000709		0.000818	0.000913	0.001022	0.000732	0.000745	0.000774	0.000797	0.000772	0.000787	0.000701	0.000707
		137	0.000798	0.000924	0.001162	0.000732	0.000681	0.000768	0.000759	0.000826	0.000806	0.000702	0.000725		0.000757	0.000908	0.001128	0.00071	0.000667	0.000732	0.000747	0.000814	0.000794	0.000652	0.00067
	Healthy controls	202	0.000815	0.000933	0.001117	0.000756	0.000686	0.000807	0.000757	0.000796	0.000754	0.000707	0.000683		0.000813	0.000915	0.001121	0.000723	0.000714	0.000768	0.000767	0.000772	0.000762	0.000721	0.000718
		205	0.000783	0.000868	0.000934	0.000743	0.000702	0.000747	0.000736	0.000771	0.000747	0.0007	0.000711		0.000775	0.00085	0.000928	0.000722	0.000708	0.000763	0.000769	0.000755	0.000746	0.000707	0.00072
		209	0.000832	0.000981	0.001168	0.000751	0.000724	0.000821	0.000815	0.000828	0.000819	0.000713	0.00072		0.000819	0.000968	0.001151	0.000737	0.000733	0.000801	0.000792	0.000819	0.00082	0.000693	0.000705
		211	0.000816	0.000962	0.00108	0.000748	0.000716	0.000785	0.000773	0.000769	0.00075	0.000721	0.00071		0.000812	0.000939	0.001065	0.000718	0.00074	0.000793	0.000821	0.000755	0.000767	0.00073	0.000744
		215	0.000797	0.000887	0.000983	0.000737	0.000724	0.000788	0.000782	0.000785	0.000773	0.000717	0.000714		0.000812	0.000909	0.000995	0.000753	0.000722	0.000789	0.000775	0.000797	0.000778	0.000695	0.000718
		217	0.000819	0.0009	0.000989	0.000744	0.000706	0.000775	excluded	0.000785	0.000761	0.000719	0.000696		0.00081	0.000879	0.000995	0.000708	0.000726	0.000761	excluded	0.000766	0.000769	0.000701	0.000694
		218	0.000794	0.000862	0.001007	0.000729	0.000735	0.000771	0.000784	0.000754	0.000745	0.000733	0.000741		0.000778	0.000849	0.000983	0.000728	0.000728	0.000763	0.000786	0.000745	0.000732	0.000732	0.000742
	Trauma Controls	206	0.000821	0.00089	0.000976	0.000724	0.000736	0.00077	0.000787	0.00076	0.000767	0.00069	0.000715		0.00083	0.00091	0.000987	0.000742	0.000749	0.000776	0.000795	0.000772	0.000772	0.00072	0.000726
		207	0.000817	0.000908	0.001092	0.000754	0.00073	0.000803	0.000766	0.000799	0.00078	0.000701	0.000722		0.000823	0.000902	0.001092	0.000731	0.000745	0.000807	0.000786	0.000788	0.000786	0.000702	0.000729
		208	0.000784	0.000856	0.000977	0.000694	0.000717	0.000785	0.000803	0.000744	0.000743	0.0007	0.000698		0.000794	0.000863	0.000988	0.000694	0.000704	0.000759	0.000782	0.000734	0.000741	0.000696	0.000706
		210	0.000752	0.000842	0.000902	0.000697	0.000705	0.000739	0.000767	0.000732	0.000728	0.000714	0.000695		0.00075	0.000837	0.0009	0.000681	0.000712	0.000731	0.000767	0.000726	0.00073	0.000708	0.000707
		212	0.000807	0.000929	0.001066	0.000739	0.000719	0.000815	0.00081	0.000801	0.000786	0.000761	0.000735		0.000807	0.000919	0.00106	0.00075	0.000727	0.000821	0.000813	0.000807	0.00079	0.000748	0.000749
		213	0.0008	0.000928	0.001035	0.000748	0.000724	0.00077	0.00077	0.000804	0.00079	0.000683	0.000695		0.0008	0.000915	0.00102	0.000734	0.000741	0.000771	0.000788	0.000792	0.000794	0.000683	0.000707
		214	0.000789	0.000884	0.000944	0.00075	0.00071	0.000788	0.000783	0.000776	0.000756	0.000706	0.000712		0.000772	0.000872	0.000911	0.000718	0.000702	0.000733	0.000742	0.000755	0.000752	0.000643	0.000665
		216	0.000808	0.00088	0.000962	0.000686	0.000689	0.000748	0.000743	0.000731	0.000738	0.000704	0.000698		0.000814	0.00088	0.000959	0.000718	0.000689	0.00076	0.000743	0.000739	0.000717	0.000744	0.000721
		219	0.000793	0.000946	0.001107	0.000714	0.000705	0.000805	0.000776	0.000792	0.000791	0.000665	0.000717		0.000807	0.000937	0.001104	0.000721	0.000716	0.000799	0.000783	0.000788	0.000792	0.000702	0.000705
